# Supplementary material for: Circadian Expression of Migratory Factors Establishes Lineage-Specific Signatures that Guide the Homing of Leukocyte Subsets to Tissues
Source: Immunity. 2018 Dec 18;49(6):1175–1190.e7. doi: 10.1016/j.immuni.2018.10.007 (PMC6303219; doi:10.1016/j.immuni.2018.10.007)
Supplement: Table S1. Diurnal Expression of Endothelial Cell-Adhesion Molecules, Related to Figure 2 — Expression data are normalized to peak levels (1,00), after subtraction of isotype controls. n.s. not significant; n.e. not expressed, due to higher isotype than molecule expression levels for all or most time points; Max MFI, expression at peak times. [file mmc2.xlsx]

## Sheet: Tabelle1
	Table S1 Diurnal expression of endothelial cell adhesion molecules (Related to Fig 2)
	Molecule	ICAM-1
	Zeitgeber time	1	5	9	13	17	21	Stats	Max MFI
	Organ
	Thymus	0.515048	0.695388	0.534222	1	0.923605	0.804812	n.s.	1451
	Spleen	0.239797	0.429376	0.467141	1	0.559222	0.467138	*	1677
	Lymph node	0.870314	0.622215	0.662167	1	0.842735	0.585166	*	1621
	Liver	0.411969	0.271795	0.199235	1	0.287009	0.136145	*	1814
	Skin	0.832532	0.844155	0.21583	1	0.505304	0.625451	n.s.	1069
	Gut	0.573196	0.44283	0.33891	0.678616	1	0.679061	**	719
	Lung	0.689525	0.935628	0.595251	1	0.709965	0.708423	n.s.	1618
	Peyer's Patches	1	0.864029	0.355608	0.6327	0.331666	0.238774	***	1170
	Molecule	ICAM-2
	ZT	1	5	9	13	17	21	Stats	Max MFI
	Organ
	Thymus	0.611306	0.536755	0.466401	1	0.764936	0.665336	***	2379
	Spleen							n.e.
	Lymph node	0.852913	0.521984	0.844661	1	0.945626	0.712509	n.s.	2009
	Liver	0.301704	0.724568	1	0.333732	0.339707	0.0874115	**	2986
	Skin							n.e.
	Gut	0.334462	0.39275	0.365377	1	0.735068	0.563194	****	1560
	Lung	1	0.837036	0.896334	0.781572	0.82127	0.691225	n.s.	2415
	Peyer's Patches	-0.0554429	-0.0402356	-0.208311	1	0.92881	0.686221	****	1008
	Molecule	VCAM-1
	Zeitgeber time	1	5	9	13	17	21	Stats	Max MFI
	Organ
	Thymus	-0.244945	-0.411086	0.000863251	1	0.841768	0.947063	****	1446
	Spleen	-1.06576	-0.729223	-0.318081	1	0.772432	0.860803	****	1304
	Lymph node	-0.0667753	0.111262	0.24363	0.897858	1	0.832463	***	924
	Liver	0.824513	0.722369	1	0.422446	0.705354	0.914405	n.s.	668
	Skin							n.e.
	Gut	0.420117	0.492776	1	0.738836	0.941981	0.63253	n.s.	3385
	Lung	0.115021	0.0347944	0.0432514	1	0.602585	0.226675	**	472
	Peyer's Patches	0.103527	0.289215	0.147469	0.276266	0.332611	1	*	549
	Molecule	P-selectin
	Zeitgeber time	1	5	9	13	17	21	Stats	Max MFI
	Organ
	Thymus	0.10662	0.102358	0.010126	-0.0178882	1	0.205227	**	1231
	Spleen	0.627332	0.656524	1	0.842521	0.961964	0.737631	*	445
	Lymph node	0.267668	0.0904389	0.298702	1	0.462825	-0.126436	n.s.	694
	Liver							n.e.
	Skin	0.0662796	0.589521	0.931861	1	0.36379	0.172659	n.s.	1019
	Gut	1	0.643349	0.733363	0.661907	0.953251	0.847533	n.s.	930
	Lung	0.962649	0.705268	0.151223	1	0.600459	0.767419	n.s.	508
	Peyer's Patches	0.434562	0.613833	1	0.806426	0.796515	0.448618	n.s.	666	1 of 2
	Table S1 Diurnal expression of endothelial cell adhesion molecules (Related to Fig 2)
	Molecule	E-selectin
	Zeitgeber time	1	5	9	13	17	21	Stats	Max MFI
	Organ
	Thymus							n.e.
	Spleen							n.e.
	Lymph node							n.e.
	Liver	0.779248	0.906092	0.990942	0.43353	0.892983	1	*	1490
	Skin							n.e.
	Gut							n.e.
	Lung							n.e.
	Peyer's Patches	1	0.535806	0.327468	0.313114	0.121192	-0.170128	ns	528
	Molecule	MAdCAM-1
	Zeitgeber time	1	5	9	13	17	21	Stats	Max MFI
	Organ
	Thymus							n.e.
	Spleen							n.e.
	Lymph node	0.267587	0.345862	0.560453	0.324091	1	0.543684	*	784
	Liver	0.214549	0.751863	-0.0823165	1	0.284988	0.44793	n.s.	1325
	Skin							n.e.
	Gut	0.9265	0.796076	1	0.532101	0.812108	0.630734	n.s.	2251
	Lung	0.194495	0.175516	-0.302054	1	0.647577	-0.341027	n.s.	1720
	Peyer's Patches	0.657447	0.632767	0.592276	1	0.791225	0.472212	n.s.	1842
	Molecule	PNAd
	Zeitgeber time	1	5	9	13	17	21	Stats	Max MFI
	Organ
	Thymus							n.e.
	Spleen							n.e.
	Lymph node	0.854099	0.804107	1	0.833963	0.840155	0.877781	n.s.	1183
	Liver							n.e.
	Skin							n.e.
	Gut	0.671506	0.673084	1	0.110471	-0.112144	-0.00591207	****	644
	Lung							n.e.
	Peyer's Patches	0.175992	0.274803	1	-0.110531	0.0232304	0.0125556	n.s.	662
	Molecule	CD44
	Zeitgeber time	1	5	9	13	17	21	Stats	Max MFI
	Organ
	Thymus							n.e.
	Spleen							n.e.
	Lymph node	0.0123673	0.431917	-0.16231	1	0.292873	-0.197773	n.s.	648
	Liver							n.e.
	Skin	0.803245	0.710053	0.887396	0.244363	1	0.483378	***	621
	Gut	0.852269	0.666432	0.665105	1	0.976687	0.781553	*	1993
	Lung	0.557181	0.471516	0.487794	1	0.730378	0.694698	n.s.	853
	Peyer's Patches	0.743026	0.649412	0.731432	0.898929	0.715977	1	n.s.	1969	2 of 2
