# Supplementary material for: Circadian Expression of Migratory Factors Establishes Lineage-Specific Signatures that Guide the Homing of Leukocyte Subsets to Tissues
Source: Immunity. 2018 Dec 18;49(6):1175–1190.e7. doi: 10.1016/j.immuni.2018.10.007 (PMC6303219; doi:10.1016/j.immuni.2018.10.007)
Supplement: Table S2. Diurnal Expression of Leukocyte Pro-migratory Factors, Related to Figure 3 — Expression data are normalized to peak levels (1,00). n.s. not significant; n.e. not expressed, due to higher isotype than molecule expression levels for all or most time points; Max MFI, expression at peak times. [file mmc3.xlsx]

## Sheet: pro migratory normalzied
Table S2		Diurnal expression of leukocyte pro-migratory factors (Related to Figure 3)
	Leukocyte	Neutrophils									Leukocyte	B cells
	Zeitgeber time	1	5	9	13	17	21	Stats	Max MFI		Zeitgeber time	1	5	9	13	17	21	Stats	Max MFI
	Molecule										Molecule
Adhesion molecules	PSGL-1	0.808714	0.829876	0.700996	0.770539	0.657178	1	****	28378		PSGL-1	1	0.840336	0.77437	0.851261	0.803613		**	1502
	L-selectin	1	0.914913	0.761208	0.753522	0.876121		**	12505		L-selectin	0.91195	0.786164	0.698428	0.822327	1		****	12200
	CD44	0.909031	0.940734	1	0.935936	0.975541	0.911383	n.s.	167555		CD44	1	0.814996	0.917685	0.832111	0.94458		****	8297
	CD11a	0.930212	0.883392	1	0.882686	0.930212	0.848233	**	24716		CD11a	1	0.934579	0.845701	0.907664	0.858037		**	4851
	CD11b	0.858221	0.838926	0.946309	1	0.89849	0.871644	n.s.	56638		CD11b							n.e.
	CD11c							n.e.			CD11c							n.e.
	CD18	1	0.886147	0.843502	0.803012			n.s.	39911		CD18	0.971469	0.772646	1	0.901484			n.s.	7816
	CD29	0.974306	0.772482	1	0.990261			**	4826		CD29	0.738278	0.778984	1	0.807478			n.s.	6633
	CD49b							n.e.			CD49b							n.e.
	CD49d	0.984812	0.834657	1	0.944425			**	2897		CD49d	0.898637	0.87489	1	0.943712			**	4548
	CD49e	0.900559	0.877564	1	0.851461			n.s.	1609		CD49e							n.e.
	CD49f	1	0.92081	0.885912	0.92081			n.s.	1576		CD49f	0.950851	0.738847	0.978261	1			n.s.	1058
Chemokine receptors	CCR1							n.e.			CCR1	1	0.784599	0.571352	0.76629			***	185.7
	CCR2							n.e.			CCR2							n.e.
	CCR3							n.e.			CCR3							n.e.
	CCR4							n.e.			CCR4							n.e.
	CCR6							n.e.			CCR6	0.716846	0.601864	0.868817	1	0.886022	0.724014	****	1223
	CCR7							n.e.			CCR7	0.426321	1	0.719833	0.653197	0.716126	0.873772	*	611
	CCR10	1	0.842677	0.847582	0.787666			n.s.	2854		CCR10							n.e.
	CXCR2	1	0.642523	0.694964	0.707425			**	3852		CXCR2							n.e.
	CXCR3							n.e.			CXCR3							n.e.
	CXCR4	0.803915	0.815661	0.840946	1			****	1532		CXCR4	0.652229	0.841043	0.944491	1			**	1537
	CXCR5							n.e.			CXCR5	0.525632	1	0.753974	0.494739			****	4467
	CX3CR1							n.e.			CX3CR1							n.e.
																			1 of 4
Table S2		Diurnal expression of leukocyte pro-migratory factors (Related to Figure 3)
	Leukocyte	CD4 T cells									Leukocyte	CD8 T cells
	Zeitgeber time	1	5	9	13	17	21	Stats	Max MFI		Zeitgeber time	1	5	9	13	17	21	Stats	Max MFI
	Molecule										Molecule
Adhesion molecules	PSGL-1	1	0.92081	0.898435	0.853683	0.957643		*	10810		PSGL-1	1	0.904977	0.859457	0.84724	0.895656		*	15585
	L-selectin	0.859498	0.716846	0.683011	0.576416	1	0.779928	****	15136		L-selectin	1	0.873362	0.754498	0.731616	0.908297	0.977293	*	17250
	CD44	0.872713	0.762195	0.824695	0.750915	1		**	6756		CD44	0.912946	0.744048	1	0.903274	0.925595		**	7744
	CD11a	0.881962	0.831255	0.792851	0.757107	0.848712	1	****	8427		CD11a	0.935223	0.809717	0.766397	0.791012	0.798947	1	****	10330
	CD11b							n.e.			CD11b							n.e.
	CD11c							n.e.			CD11c							n.e.
	CD18	1	0.862305	0.803821	0.812832			**	11097		CD18	1	0.827441	0.795692	0.789537			*	13323
	CD29	0.881935	0.972087	0.921463	1			n.s.	5768		CD29	0.869411	0.827651	0.917461	1			n.s.	10177
	CD49b							n.e.			CD49b							n.e.
	CD49d	0.885154	0.852941	1	0.964146			***	3570		CD49d	0.868121	0.824487	1	0.993162			*	3071
	CD49e							n.e.			CD49e							n.e.
	CD49f	0.986863	0.939569	1	0.959538			n.s.	1903		CD49f	1	0.9089	0.8921	0.9227			**	2186
Chemokine receptors	CCR1							n.e.			CCR1							n.e.
	CCR2							n.e.			CCR2	0.970952	0.862525	1	0.916307			*	3477
	CCR3							n.e.			CCR3							n.e.
	CCR4							n.e.			CCR4	0.701262	0.527419	0.420407	0.603787	1	0.521809	*	933.4
	CCR6							n.e.			CCR6							n.e.
	CCR7	0.829504	1	0.829591	0.796519	0.775022	0.899913	*	4906		CCR7	0.617896	0.899281	0.773471	0.839119	0.830126	1	**	6159
	CCR10	0.644851	0.293277	1	0.416127			****	447.7		CCR10	1	0.885113	0.96024	0.944984			n.s.	4326
	CXCR2							n.e.			CXCR2							n.e.
	CXCR3	0.727087	0.66688	1	0.780391			*	782.3		CXCR3	0.853232	0.800668	0.862871	1			n.e.	7781
	CXCR4	0.939601	0.949668	0.989554	1			*	1387		CXCR4	0.782901	0.895255	0.910474	1			**	744.3
	CXCR5							n.e.			CXCR5	0.814338	1	0.978221	0.865154			*	551
	CX3CR1							n.e.			CX3CR1							n.e.
																			2 of 4
Table S2		Diurnal expression of leukocyte pro-migratory factors (Related to Figure 3)
	Leukocyte	NK cells									Leukocyte	Eosinophils
	Zeitgeber time	1	5	9	13	17	21	Stats	Max MFI		Zeitgeber time	1	5	9	13	17	21	Stats	Max MFI
	Molecule										Molecule
Adhesion molecules	PSGL-1	0.885	0.909091	0.832727	0.832	0.829273	1	****	27116		PSGL-1	1	0.853971	0.710418	0.796072	0.857387	0.917165	*	19993
	L-selectin	1	0.933707	0.885621	0.915219	0.979458	0.961718	n.s.	15346		L-selectin	0.818012	0.621118	0.654037	0.831056	1		*	10857
	CD44	0.87942	0.906618	0.986401	0.74515	0.756482	1	n.s.	18138		CD44	1	0.927644	0.948052	0.810482	0.938776	0.955473	***	110932
	CD11a	1	0.979432	0.936631	0.944662	0.908619		n.s.	33010		CD11a	1	0.921659	0.931797	0.83447	0.96129	0.936406	***	16669
	CD11b	0.883305	0.851789	0.822572	0.841993	0.772402	1	n.s.	15741		CD11b	0.7469	0.729395	0.778993	1	0.784829	0.784829	n.s.	43435
	CD11c	1	0.998045	0.931346	0.856096			*	4093		CD11c
	CD18	0.926863	0.946523	1	0.900595			n.s.	48881		CD18	1	0.917821	0.960102	0.932987			n.s.	25189
	CD29	1	0.944848	0.985636	0.968418			n.s.	71149		CD29	1	0.856413	0.92107	0.938728			n.s.	15064
	CD49b	1	0.920974	0.947979	0.889993			n.s.	6036		CD49b							n.e.
	CD49d	0.889335	0.938783	0.979838	1			n.s.	10961		CD49d	0.905145	0.788435	0.934588	1			*	6589
	CD49e	0.98029	0.967274	1	0.886203			n.s.	2689		CD49e	0.919804	0.96596	1	0.902495			n.s.	693.3
	CD49f	0.943952	0.971266	1	0.893579			n.s.	2819		CD49f	1	0.870249	0.855607	0.826636			n.s.	642
Chemokine receptors	CCR1							n.e.			CCR1	1	0.778864	0.775522	0.835422			**	119.7
	CCR2							n.e.			CCR2							n.e.
	CCR3							n.e.			CCR3	1	0.7173	0.8884	0.7645	0.6003	0.7295	**	15805
	CCR4							n.e.			CCR4	0.481696	0.508189	0.507707	0.738439	1	0.305588	n.s.	16352
	CCR6							n.e.			CCR6							n.e.
	CCR7							n.e.			CCR7							n.e.
	CCR10	0.957898	0.970697	1	0.840013			n.s.	2969		CCR10	0.938488	1	0.970115	0.969177			n.s.	7462
	CXCR2							n.e.			CXCR2							n.e.
	CXCR3	0.943155	0.922854	1	0.807425			n.s.	1724		CXCR3	0.662587	0.54564	1	0.832568			**	588.3
	CXCR4	0.806337	0.931966	1	0.863653			**	804.3		CXCR4	0.526069	0.700771	0.600631	1			**	1417
	CXCR5							n.e.			CXCR5							n.e.
	CX3CR1	1	0.857377	0.982787	0.852459			n.s.	1220		CX3CR1							n.e.
																			3 of 4
Table S2		Diurnal expression of leukocyte pro-migratory factors (Related to Figure 3)
	Leukocyte	IM									Leukocyte	NIM
	Zeitgeber time	1	5	9	13	17	21	Stats	Max MFI		Zeitgeber time	1	5	9	13	17	21	Stats	Max MFI
	Molecule										Molecule
Adhesion molecules	PSGL-1	1	0.911577	0.756974	0.743118	0.715132	0.88186	****	34224		PSGL-1	1	0.886525	0.805851	0.794149	0.770833	0.988475	**	17288
	L-selectin	0.607235	0.516796	0.83876	0.621189	1	0.945736	n.s.	40594		L-selectin	0.901918	0.958773	0.951294	1	0.817833	0.545638	n.s.	4574
	CD44	0.855566	0.976562	0.871387	0.839551	0.743652	1	***	68727		CD44	0.914286	0.965251	1.00193	1	0.972008	0.827992	*	61713
	CD11a	0.825876	0.834725	1	0.921536	0.909015	0.702504	***	25368		CD11a	1	0.968992	0.968992	0.941376	0.983527	0.986434	n.s.	33370
	CD11b	0.726864	0.898473	0.938904	1	0.800988	0.998203	n.s.	86618		CD11b	0.720225	0.864304	0.732671	0.782195	0.668021	1	***	355002
	CD11c							n.e.			CD11c	0.930239	1	0.774376	0.758754			n.s.	11138
	CD18	1	0.912721	0.825185	0.876235			n.s.	38864		CD18	1	0.974083	0.920728	0.847986			n.s.	48693
	CD29	1	0.858488	0.932423	0.836157			*	44512		CD29	1	0.92226	0.831757	0.915294			n.s.	39336
	CD49b							n.e.			CD49b							n.e.
	CD49d	0.970515	0.912375	1	0.90407			n.s.	14448		CD49d	1	0.986505	0.964178	0.938579			n.s.	12227
	CD49e	1	0.86092	0.991622	0.669522			**	5371		CD49e	1	0.996441	0.812574	0.667457			*	2529
	CD49f	0.759708	1	0.80688	0.750065			n.s.	3837		CD49f	0.570776	0.757991	0.528139	1			n.s.	2428
Chemokine receptors	CCR1	0.607598	0.627751	0.697243	1			**	431.7		CCR1	0.791084	0.815507	0.962189	1			n.s.	679.7
	CCR2	1	0.854307	0.951023	0.803132			n.s.	14558		CCR2	1	0.637036	0.757582	0.530705			*	5276
	CCR3							n.e.			CCR3							n.e.
	CCR4							n.e.			CCR4							n.e.
	CCR6							n.e.			CCR6							n.e.
	CCR7							n.e.			CCR7							n.e.
	CCR10	1	0.942154	0.818792	0.793864			n.s.	3129		CCR10	0.977341	1	0.92948	0.833295			n.s.	4325
	CXCR2							n.e.			CXCR2							n.e.
	CXCR3	0.918971	0.716785	1	0.963087			*	777.5		CXCR3	0.96967	0.761874	1	0.918301			n.s.	751.3
	CXCR4	0.790444	0.682594	0.888055	1			**	1428		CXCR4	0.600108	0.539665	0.815974	1			**	1812
	CXCR5							n.e.			CXCR5							n.e.
	CX3CR1	0.723254	0.507804	1	0.742224			*	17554		CX3CR1	0.88794	0.892131	1	0.567339			**	12645
																			4 of 4
